# Supplementary material for: Synergistic Activation of Bovine CD4+ T Cells by Neutrophils and IL-12
Source: Pathogens. 2021 Jun 3;10(6):694. doi: 10.3390/pathogens10060694 (PMC8228106; doi:10.3390/pathogens10060694)
Supplement: Supplementary file 1 [file pathogens-10-00694-s001.zip]

Archive with 1 entries (1 files):
- pathogens-1234863-supplementary.pdf
